# Supplementary material for: Enrichment analysis for spatial and single-cell metabolomics accounting for molecular ambiguity
Source: Bioinform Adv. 2025 May 21;5(1):vbaf100. doi: 10.1093/bioadv/vbaf100 (PMC12158160; doi:10.1093/bioadv/vbaf100)
Supplement: vbaf100_Supplementary_Data [file vbaf100_supplementary_data.zip]

Archive with 10 entries (10 files):
- Bioinformatics_advances_Supplementary information.docx
- Figure S1.tiff
- Figure S2.pdf
- Figure S3.tiff
- Figure S4.pdf
- Figure S5.pdf
- Figure S6.pdf
- Figure S7.pdf
- Figure S8.pdf
- Supp_Table_1.csv
